# Supplementary material for: (E)-2-Hexenal Combats Rice Sheath Blight Through Direct Pathogen Inhibition and Host Defense Reprogramming
Source: Plants (Basel). 2026 May 21;15(10):1581. doi: 10.3390/plants15101581 (PMC13211129; doi:10.3390/plants15101581)
Supplement: Supplementary file 1 [file plants-15-01581-s001.zip]

Archive with 1 entries (1 files):
- plants-4244965-supplementary.pdf
